# Supplementary material for: Cancer therapy and cachexia
Source: J Clin Invest. 2025 Aug 1;135(15):e191934. doi: 10.1172/JCI191934 (PMC12321403; doi:10.1172/JCI191934)
Supplement: Supplemental table 1 [file jci-135-191934-s164.xlsx]

## Sheet: Sheet1
Medication type	Medication class	Medication	Pathways affected	Line of treatment in adults
Chemotherapy	Alkylating agents	Carboplatin	End organ damage	Ovarian cancer. (https://www.accessdata.fda.gov/drugsatfda_docs/label/2010/020452s005lbl.pdf)
			Hormonal signaling
		Cisplatin	End organ damage	Advanced ovarian cancer, advanced testicular cancer and advanced bladder carcinoma. (https://www.accessdata.fda.gov/drugsatfda_docs/label/2019/018057s089lbl.pdf)
			Inflammatory pathways
			Hormonal signaling
		Cyclophosphamide	Inflammatory pathways	Hodgkin's disease, lymphocytic lymphoma, mixed-cell type lymphoma, histiocytic lymphoma, Burkitt's lymphoma, multiple myeloma, leukemias, mycosis fungoides, neuroblastoma, adenocarcinoma of ovary, retinoblastoma, breast carcinoma. (https://www.accessdata.fda.gov/drugsatfda_docs/label/2020/212501s000lbl.pdf)
		Ifosfamide	Inflammatory pathways	Germ cell testicular cancer. (https://www.accessdata.fda.gov/drugsatfda_docs/label/2011/019763s016lbl.pdf)
		Melphalan	End organ damage	Palliative treatment for multiple myeloma. (https://www.accessdata.fda.gov/drugsatfda_docs/label/2023/217110s000lbl.pdf)
		Oxaliplatin	End organ damage	Used in combination with 5-Fluorouracil/Leucovorin for stage III colon cancer and advanced colorectal cancer. (https://www.accessdata.fda.gov/drugsatfda_docs/label/2016/022160s010lbl.pdf)
			Inflammatory pathways
		Procarbazine	End organ damage	Hodgkin lymphoma. (https://www.cancer.gov/about-cancer/treatment/drugs/procarbazinehydrochloride)
	Antimetabolite	Flurouracil	Inflammatory pathways	Gastric adenocarcinoma, pancreatic adenocarcinoma, breast adenocarcinoma, colorectal adenocarcinoma and multiple actinic or solar keratoses and superficial basal cell carcinomas (PMID 31747215)
			Hormonal signaling
		Methotrexate	End organ damage	Adults and pediatric patients with acute lymphoblastic leukemia (ALL), mycosis fungoides and relapsed or refractory non-Hodgkin lymphoma (https://www.accessdata.fda.gov/drugsatfda_docs/label/2020/040054s015,s016,s017.pdf)
		Gemcitabine	Inflammatory pathways	Advanced ovarian cancer, metastatic breast cancer, non-small cell lung cancer, pancreatic cancer. (https://www.accessdata.fda.gov/drugsatfda_docs/label/2018/209604s003lbl.pdf)
	Anthracycline	Doxorubicin	End organ damage	Acute lymphoblastic leukemia, acute myeloblastic leukemia, Hodgkin lymphoma, Non-Hodgkin lymphoma, metastatic breast cancer, metastatic Wilms’ tumor, metastatic neuroblastoma, metastatic soft tissue sarcoma, metastatic bone sarcomas, metastatic ovarian carcinoma, metastatic transitional cell bladder carcinoma, metastatic thyroid carcinoma, metastatic gastric carcinoma, metastatic bronchogenic car…
			Inflammatory pathways
	Cytotoxic	Bleomycin	Inflammatory pathways	Squamous cell carcinoma, lymphomas, testicular carcinoma, malignant pleural effusion. (https://www.accessdata.fda.gov/drugsatfda_docs/label/2003/50443slr035_blenoxane_lbl.pdf)
		Capecitabine	End organ damage	Adjuvant colon cacner, metastatic colorectal cancer, metastatic breast cancer. (https://www.accessdata.fda.gov/drugsatfda_docs/label/2015/020896s037lbl.pdf)
		Docetaxel	End organ damage	Breast cancer, non-small cell lung cancer, castration-resistant prostate cancer, gastric adenocarcinoma, squamous cell carcinoma of head and neck. (https://www.accessdata.fda.gov/drugsatfda_docs/label/2022/215813s000lbl.pdf)
		Paclitaxel	End organ damage	Advanced carcinoma of the ovary, breast cancer, non-small cell lung cancer, AIDS-related Kaposi's sarcoma, adjuvant treatment of node-positive breast cancer. (https://www.accessdata.fda.gov/drugsatfda_docs/label/2011/020262s049lbl.pdf)
			Inflammatory pathways
	Topoisomerase inhibitors	Etoposide	End organ damage	Refractory testicular tumors and small cell lung cancer. (https://www.accessdata.fda.gov/drugsatfda_docs/label/2017/020457s016lbl.pdf)
		Irinotecan	End organ damage	Combined with 5-fluorouracil and leucovorin for metastatic carcinoma of the colon or rectum. (https://www.accessdata.fda.gov/drugsatfda_docs/label/2014/020571s048lbl.pdf)
	Vinca alkaloid	Vinblastine	End organ damage	Breast cancer, choriocarcinoma, Hodgkin lymphoma, Kaposi sarcoma, mycosis fungoides, non-Hodgkin lymphoma, testicular germ cell tumors. (https://www.cancer.gov/about-cancer/treatment/drugs/vinblastinesulfate)
		Vinorelbine	End organ damage	Non-small cell lung caner. (https://www.accessdata.fda.gov/drugsatfda_docs/nda/2000/20-388S008_Navelbine_prntlbl.pdf)
Targeted therapy	HER2 inhibitor	Trastuzumab	Inflammatory pathways	HER2 overexpressing breast cancer, HER2 overexpressing metastatic gastric or gastroesophageal junction adenocarcinoma. (https://www.accessdata.fda.gov/drugsatfda_docs/label/2010/103792s5250lbl.pdf)
Immunomodulators	PD-1 Inhibitor	Nivolumab	Inflammatory pathways	Melanoma, non-small cell lung cancer (NSCLC), renal cell carcinoma (RCC), malignant pleural mesothelioma, Hodgkin lymphoma, squamous cell carcinoma of the head and neck, urothelial carcinoma, colorectal cancer, hepatocellular carcinoma, esophageal cancer, gastric cancer, gastroesophageal junction cancer, and esophageal adenocarcinoma. (https://www.accessdata.fda.gov/drugsatfda_docs/label/2022/125…
		Ipilimumab	Inflammatory pathways	Melanoma, renal cell carcinoma (RCC), colorectal cacner, hepatocellular carcinoma, non-small cell lung cancer (NSCLC), malignant pleural mesothelioma. (https://www.accessdata.fda.gov/drugsatfda_docs/label/2020/125377s115lbl.pdf)
	CAR T therapy		Inflammatory pathways	Multiple myeloma, B-cell acute leukemia, large B-cell lymphomas, mantle cell lymphoma, follucular lymphoma and chronic lymphocytic leukemia/small lymphocytic leukemia. (PMID 39104200)
Surgery	Surgery	Surgery	Inflammatory pathways	Used as first line for rescetable solid tumors.
Radiotherapy	Radiotherapy	Radiotherapy	Inflammatory pathways	Can be given as primary treatment, or as adjuvant or neoadjuvant therapy.
			Hormonal signaling
Adjuvant therapy	Immunosuppression	Dexamethasone	Inflammatory pathways	Edema reduction, and chemotherapy-induced nausea and vomiting management. (PMID 29489240, 30521230, 31335060)
			End organ damage
		Prednisone	Inflammatory pathways
			End organ damage
		Methylprednisolone	Inflammatory pathways
			End organ damage
Supplemental table 1. Cancer therapeutics with defined mechanisms of cancer adverse effects. Examples derived from the 2023 WHO essential medication list (ref. 27).
